# Supplementary material for: Annotating novel genes by integrating synthetic lethals and genomic information
Source: BMC Syst Biol. 2008 Jan 14;2:3. doi: 10.1186/1752-0509-2-3 (PMC2258006; doi:10.1186/1752-0509-2-3)
Supplement: Additional File 1 — Synthetic lethality data for spindle migration genes. The xls-file contains the standard and systematic gene names for all synthetic lethality interactions found in a systematic screen performed with arp1 and jnm1 performed in the lab of Yves Barral. [file 1752-0509-2-3-S1.xls]

## Sheet: Sheet1
Query ORF	Target ORF	Query Gene	Target Gene
YHR129C	YJL183W	ARP1	MNN11
YHR129C	YJL180C	ARP1	ATP12
YHR129C	YJL179W	ARP1	PFD1
YHR129C	YJL165C	ARP1	HAL5
YHR129C	YJL148W	ARP1	RPA34
YHR129C	YAL023C	ARP1	PMT2
YHR129C	YAL021C	ARP1	CCR4
YHR129C	YJL124C	ARP1	LSM1
YHR129C	YJL120W	ARP1
YHR129C	YJL121C	ARP1	RPE1
YHR129C	YJL115W	ARP1	ASF1
YHR129C	YJL095W	ARP1	LAS3
YHR129C	YML001W	ARP1	YPT7
YHR129C	YNL307C	ARP1	MCK1
YHR129C	YMR228W	ARP1	MTF1
YHR129C	YNL298W	ARP1	CLA4
YHR129C	YNL271C	ARP1	BNI1
YHR129C	YMR269W	ARP1
YHR129C	YOR058C	ARP1	ASE1
YHR129C	YOR080W	ARP1	DIA2
YHR129C	YNL171C	ARP1
YHR129C	YOR221C	ARP1	MCT1
YHR129C	YOL064C	ARP1	MET22
YHR129C	YOL072W	ARP1	THP1
YHR129C	YOL076W	ARP1	MDM20
YHR129C	YPL269W	ARP1	KAR9
YHR129C	YPL241C	ARP1	CIN2
YHR129C	YPL213W	ARP1	LEA1
YHR129C	YEL003W	ARP1	GIM4
YHR129C	YER070W	ARP1	RNR1
YHR129C	YER074W	ARP1	RPS24A
YHR129C	YEL054C	ARP1	RPL12A
YHR129C	YER007W	ARP1	PAC2
YHR129C	YER016W	ARP1	BIM1
YHR129C	YHR013C	ARP1	ARD1
YHR129C	YHR030C	ARP1	SLT2
YHR129C	YER050C	ARP1	RSM18
YHR129C	YER060W-A	ARP1	FCY22
YHR129C	YER061C	ARP1	CEM1
YHR129C	YHR081W	ARP1	LRP1
YHR129C	YHR087W	ARP1
YHR129C	YHR111W	ARP1	UBA4
YHR129C	YHR120W	ARP1	MSH1
YHR129C	YHR123W	ARP1	EPT1
YHR129C	YHR124W	ARP1	NDT80
YHR129C	YHR125W	ARP1
YHR129C	YHR126C	ARP1
YHR129C	YHR130C	ARP1
YHR129C	YHR132C	ARP1	ECM14
YHR129C	YHR135C	ARP1	YCK1
YHR129C	YHR136C	ARP1	SPL2
YHR129C	YHR138C	ARP1
YHR129C	YHR139C	ARP1	SPS100
YHR129C	YIL008W	ARP1	URM1
YHR129C	YCR028C	ARP1	FEN2
YHR129C	YMR198W	ARP1	CIK1
YHR129C	YCR065W	ARP1	HCM1
YHR129C	YCR077C	ARP1	PAT1
YHR129C	YCL058C	ARP1	FYV5
YHR129C	YGL217C	ARP1	KIP3
YHR129C	YHR006W	ARP1	STP2
YHR129C	YHR067W	ARP1	RMD12
YHR129C	YHR127W	ARP1
YHR129C	YHR131C	ARP1
YHR129C	YKL204W	ARP1	EAP1
YHR129C	YKR027W	ARP1
YHR129C	YJR043C	ARP1	POL32
YHR129C	YBR131W	ARP1	CCZ1
YHR129C	YHR132W-A	ARP1
YHR129C	YNL091W	ARP1	NST1
YHR129C	YGR237C	ARP1
YHR129C	YGR243W	ARP1
YHR129C	YNL055C	ARP1	POR1
YHR129C	YGR249W	ARP1	MGA1
YHR129C	YNL147W	ARP1	LSM7
YHR129C	YGR263C	ARP1
YHR129C	YGR287C	ARP1
YHR129C	YIR021W	ARP1	MRS1
YHR129C	YIR024C	ARP1	GIF1
YHR129C	YCR101C	ARP1
YHR129C	YFR038W	ARP1
YHR129C	YKR088C	ARP1	TVP38
YHR129C	YKR082W	ARP1	NUP133
YHR129C	YGR224W	ARP1	AZR1
YHR129C	YGR225W	ARP1	AMA1
YHR129C	YGR227W	ARP1	DIE2
YHR129C	YML095C-A	ARP1
YHR129C	YML121W	ARP1	GTR1
YHR129C	YHR193C	ARP1	EGD2
YHR129C	YFL051C	ARP1
YHR129C	YFR031C-A	ARP1	RPL2A
YHR129C	YKL188C	ARP1	PXA2
YHR129C	YLR337C	ARP1	VRP1
YHR129C	YNL025C	ARP1	SSNB
YHR129C	YNL032W	ARP1	SIW14
YHR129C	YPR141C	ARP1	KAR3
YHR129C	YPR070W	ARP1	MED1
YHR129C	YPR101W	ARP1	SNT309
YHR129C	YNL081C	ARP1
YHR129C	YNL069C	ARP1	RPL16B
YHR129C	YPL088W	ARP1
YHR129C	YBL090W	ARP1	MRP21
YHR129C	YBL100C	ARP1
YHR129C	YBL101C	ARP1	ECM21
YHR129C	YBL003C	ARP1	HTA2
YHR129C	YBL012C	ARP1
YHR129C	YBL015W	ARP1	ACH1
YHR129C	YBR037C	ARP1	SC01
YHR129C	YBL031W	ARP1	SHE1
YHR129C	YBR042C	ARP1
YHR129C	YBR058C	ARP1	UBP14
YHR129C	YBR194W	ARP1	SOY
YHR129C	YBR219C	ARP1
YHR129C	YBR222C	ARP1	PCS60
YHR129C	YBR104W	ARP1	YMC2
YHR129C	YBR264C	ARP1	YPT10
YHR129C	YBR149W	ARP1	ARA1
YHR129C	YBR156C	ARP1	SL115
YHR129C	YCL011C	ARP1	GBP2
YHR129C	YCL014W	ARP1	BUD3
YHR129C	YBR162W-A	ARP1	YSY6
YHR129C	YDL068W	ARP1
YHR129C	YDL100C	ARP1	ARR4
YHR129C	YDL106C	ARP1	PHO2
YHR129C	YDL125C	ARP1
YHR129C	YDL127W	ARP1	PCL2
YHR129C	YDL131W	ARP1
YHR129C	YDL135C	ARP1	RDI1
YHR129C	YDL022W	ARP1	GPD1
YHR129C	YDL144C	ARP1
YHR129C	YDL154W	ARP1	MSH5
YHR129C	YDL040C	ARP1	NAT1
YHR129C	YDL053C	ARP1
YHR129C	YDR092W	ARP1	UBC13
YHR129C	YDR101C	ARP1	ARX1
YHR129C	YDR110W	ARP1	FAB1
YHR129C	YDR132C	ARP1
YHR129C	YDR026C	ARP1
YHR129C	YDR151C	ARP1
YHR129C	YDR050C	ARP1	TPI1
YHR129C	YDR068W	ARP1	DOS2
YHR129C	YDR191W	ARP1	HST4
YHR129C	YDR213W	ARP1	UPC2
YHR129C	YDR219C	ARP1
YHR129C	YDR253C	ARP1	MET32
YHR129C	YDR257C	ARP1	RMS1
YHR129C	YDR442W	ARP1
YHR129C	YDR443C	ARP1	SSN2
YHR129C	YDR459C	ARP1
YHR129C	YDR491C	ARP1
YHR129C	YGL124C	ARP1	MON1
YHR129C	YGR150C	ARP1
YHR129C	YGR184C	ARP1	UBR1
YHR129C	YHR143W	ARP1	DSE2
YHR129C		ARP1
YHR129C	YHR147C	ARP1	MRPL6
YHR129C	YHR151C	ARP1
YHR129C	YHR154W	ARP1	RTT107
YHR129C	YHR157W	ARP1	REC104
YHR129C	YHR160C	ARP1	PEX18
YHR129C	YOR147W	ARP1	MDM32
YHR129C	YOR364W	ARP1
YHR129C	YDR290W	ARP1
YHR129C	YGL217C	ARP1	KIP3
YHR129C	YHR209W	ARP1
YMR294W	YJL154C	JNM1	VPS35
YMR294W	YJL148W	JNM1	RPA34
YMR294W	YJL124C	JNM1	LSM1
YMR294W	YJL204C	JNM1
YMR294W	YML001	JNM1	YPT7
YMR294W	YLL002W	JNM1	RTT109
YMR294W	YMR143W	JNM1	RPS16A
YMR294W	YMR291W	JNM1
YMR294W	YMR292W	JNM1	GOT
YMR294W	YMR293C	JNM1
YMR294W	YMR294W-A	JNM1
YMR294W	YMR295C	JNM1
YMR294W	YMR297W	JNM1	PRC1
YMR294W	YMR307W	JNM1	GAS1
YMR294W	YMR198W	JNM1	CIK1
YMR294W	YMR224C	JNM1	MRE11
YMR294W	YNL302C	JNM1	RPS19B
YMR294W	YMR242C	JNM1	RPL20A
YMR294W	YNL271	JNM1	BNI1
YMR294W	YMR282C	JNM1	AEP2
YMR294W	YMR286W	JNM1	MRPL33
YMR294W	YNL298W	JNM1	CLA4
YMR294W	YMR285C	JNM1	NGL2
YMR294W	YNL218W	JNM1	MSG1
YMR294W	YNL171C	JNM1
YMR294W	YOR106W	JNM1
YMR294W	YNL153C	JNM1	GIM3
YMR294W	YOR035C	JNM1	SHE4
YMR294W	YPL157W	JNM1	TGS1
YMR294W	YPL269W	JNM1	KAR9
YMR294W	YPL241C	JNM1	CIN2
YMR294W	YPL101W	JNM1	ELP4
YMR294W	YEL 003W	JNM1	GIM4
YMR294W	YPL205C	JNM1
YMR294W	YOR251C	JNM1
YMR294W	YOL003C	JNM1
YMR294W	YOL041C	JNM1
YMR294W	YER074W	JNM1	RPS24A
YMR294W	YEL059W	JNM1
YMR294W	YER016W	JNM1	BIM1
YMR294W	YHR030C	JNM1	SLT2
YMR294W	YER054C-A	JNM1	RPL34A
YMR294W	YIL076W	JNM1	SEC28
YMR294W	YIL121W	JNM1	QDR2
YMR294W	YIL008W	JNM1	URM1
YMR294W	YIL155C	JNM1	GUT2
YMR294W	YDR074W	JNM1	TPS2
YMR294W	YLR370C	JNM1	ARC18
YMR294W	YMR198W	JNM1	CIK1
YMR294W	YCR077C	JNM1	PAT1
YMR294W	YGL217C	JNM1
YMR294W	YHR003C	JNM1
YMR294W	YJR118C	JNM1	ILM1
YMR294W	YFR019W	JNM1	FAB1
YMR294W	YBR131W	JNM1	CCZ1
YMR294W	YCR046C	JNM1	IMG1
YMR294W	YNL315C	JNM1	ATP11
YMR294W	YNL079C	JNM1	TPM1
YMR294W	YGR249W	JNM1
YMR294W	YGR237C	JNM1
YMR294W	YIR019C	JNM1
YMR294W	YER155C	JNM1	BEM1
YMR294W	YNR051C	JNM1	BRE5
YMR294W	YER114C	JNM1	BO12
YMR294W	YER098W	JNM1	UBP9
YMR294W	YML124C	JNM1	TUB3
YMR294W	YMR097C	JNM1	MTG1
YMR294W	YFL018C	JNM1	LPD1
YMR294W	YMR312W	JNM1	ELP6
YMR294W	YMR316C-A	JNM1
YMR294W	YKR007W	JNM1
YMR294W	YFR031C-A	JNM1	RPL2A
YMR294W	YKL126W	JNM1	YPK1
YMR294W	YKL134C	JNM1
YMR294W	YKR057W	JNM1	RPS21A
YMR294W	YKL146W	JNM1	AVT3
YMR294W	YLR231C	JNM1	BNA5
YMR294W	YKL147C	JNM1
YMR294W	YLR232W	JNM1
YMR294W	YKL148C	JNM1	SDH1
YMR294W	YLR233C	JNM1	EST1
YMR294W	YKL149C	JNM1	DBR1
YMR294W	YLR234W	JNM1	TOP3
YMR294W	YKL150W	JNM1	MCR1
YMR294W	YLR235C	JNM1
YMR294W	YKL156W	JNM1	RPS27A
YMR294W	YLR239C	JNM1	LIP2
YMR294W	YLR241W	JNM1
YMR294W	YKL174C	JNM1
YMR294W	YKL177W	JNM1
YMR294W	YNL003C	JNM1	PET8
YMR294W	YLR342W	JNM1	FKS1
YMR294W	YNL025C	JNM1	SSN8
YMR294W	YLR384C	JNM1	IK13
YMR294W	YPR020W	JNM1	ATP20
YMR294W	YPR141C	JNM1	KAR3
YMR294W	YLR210W	JNM1	CLB4
YMR294W	YLR079W	JNM1
YMR294W	YLR216C	JNM1	CPR6
YMR294W	YLR217W	JNM1
YMR294W	YNL136W	JNM1
YMR294W	YNL069C	JNM1	RPL16B
YMR294W	YPL090C	JNM1	RPS6A
YMR294W	YBL101C	JNM1	ECM21
YMR294W	YBL005W	JNM1	PDR3
YMR294W	YBL022C	JNM1	PIM1
YMR294W	YBR122C	JNM1	MRPL36
YMR294W	YBR266C	JNM1
YMR294W	YCL005W	JNM1
YMR294W	YBR163W	JNM1	DEM1
YMR294W	YDL136W	JNM1	RPL35B
YMR294W	YDL077C	JNM1	VAM6
YMR294W	YDR207C	JNM1	UME6
YMR294W	YDR237W	JNM1
YMR294W	YDR369	JNM1	XRS2
YMR294W	YDR276C	JNM1	PMP3
YMR294W	YDR418W	JNM1	RPL12B
YMR294W	YDR300C	JNM1	PRO1
YMR294W	YDR440	JNM1	DOT1
YMR294W	YDR462W	JNM1	MRPL28
YMR294W	YDR332W	JNM1
YMR294W	YDR334W	JNM1	SWR1
YMR294W	YGL078L	JNM1	DBP3
YMR294W	YGL081W	JNM1
YMR294W	YDR507C	JNM1	GIN4
YMR294W	YGL104C	JNM1	VPS73
YMR294W	YDR522C	JNM1	SPS2
YMR294W	YGL124C	JNM1	MON1
YMR294W	YGL125W	JNM1	MET13
YMR294W	YGL006W	JNM1	PMC1
YMR294W	YGL147C	JNM1	RPL9A
YMR294W	YGL021W	JNM1	ALK1
YMR294W	YGL158W	JNM1	RCK1
YMR294W	YGL200C	JNM1	EMP24
YMR294W	YGL216W	JNM1	KIP3
YMR294W	YGR036C	JNM1	CAX4
YMR294W	YGR037C	JNM1	ACB1
YMR294W	YGR184C	JNM1	UBR1
YMR294W	YGR200C	JNM1	ELP2
YMR294W	YGL217C	JNM1
