# Supplementary material for: Annotating novel genes by integrating synthetic lethals and genomic information
Source: BMC Syst Biol. 2008 Jan 14;2:3. doi: 10.1186/1752-0509-2-3 (PMC2258006; doi:10.1186/1752-0509-2-3)
Supplement: Additional File 2 — Genes known to be involved in spindle migration. The xls-file contains all genes that were experimentally shown to be involved in the process of spindle migration. The list covers genes of the dynein-dependent pathway, the Kar9-dependent pathway and genes that showed defects in Kar9-localization. [file 1752-0509-2-3-S2.xls]

## Sheet: spindlepositioning-genes.txt
SPINDLE MiGRATION GENES THAT ARE EITHER IN KAR9 PATHWAY IN THE DYNEIN PATHWAY OR AFFECT KAR9 LOCALISATION
Gene	Orf	Evidence	Refs.
ASE1	YOR058C	Sindle-def.	Our study, Norden et al., 2006; Juang et al., 1997
ARP1	YHR129C	DYN_PW	Muhua et al., 1994, Cell, 78, 669-79.
BFA1	YJR053W	KAR9_LOC	Our study
BIK1	YCL029C	KAR9_PW	Berlin et al., 1990, J cell biol, 111, 2573-86.
BIM1	YER016W	KAR9_PW	Miller et al, 2000, Mol biol cell, 11, 2949-59.
BNI1	YNL271C	KAR9_PW	Pruyne et al., 2002, Science, 297, 612-5.
BUB2	YMR055C	KAR9_LOC	Our study
CCZ1	YBR131W	KAR9_LOC	Our study
CLB4	YLR210W	KAR9_LOC	Maekawa and Schiebel, 2004, Genes Dev, 18, 1709-24.
DYN1	YKR054C	DYN_PW	Li et al., 1993, Proc Natl Acad Sci USA, 90, 10096-100.
ELP6	YMR312W	KAR9_LOC	Our study
JNM1	YMR294W	DYN_PW	McMillan and Tatchell, 1994, J Cell Biol, 125, 143-58.
KAR9	YPL269W	KAR9_PW	Miller and Rose, 1998, J Cell Biol, 140, 377-90.
KEM1	YGL173C	KAR9_LOC	Our study
KIP2	YPL155C	DYN_PW	Cottingham and Hoyt, 1997, J Cell Biol, 138, 1041-53.
KIP3	YGL217C	KAR9_PW	Cottingham and Hoyt, 1997, J Cell Biol, 138, 1041-53.
MON1	YGL124C	KAR9_LOC	Our study
NCS2	YNL119W	KAR9_LOC	Our study
NCS6	YGL211W	KAR9_LOC	Our study
NIP100	YPL174C	DYN_PW	Kahana et al., 1998, Mol Biol Cell, 9, 1741-56.
NUM1	YDR150W	DYN_PW	Farkasovsky and Kuntzel, 2001, J Cell Biol, 152, 251-62.
PAT1	YCR077C	KAR9_LOC	Our study
TVP38	YKR088C	KAR9_LOC	Our study
UBR1	YGR184C	KAR9_LOC	Our study
URM1	YIL008W	KAR9_LOC	Our study
YDR219C	YDR219C	KAR9_LOC	Our study
YPT7	YML001W	KAR9_LOC	Our study
