# Supplementary material for: Annotating novel genes by integrating synthetic lethals and genomic information
Source: BMC Syst Biol. 2008 Jan 14;2:3. doi: 10.1186/1752-0509-2-3 (PMC2258006; doi:10.1186/1752-0509-2-3)
Supplement: Additional File 4 — List of genes ranked according to their probability for involvement in spindle migration. The xls-file contains all genes used in the mixture modeling approach in the order of their probability of being involved in spindle migration. The genes already known to be involved are marked in cyan. The top 6 and top 50 groups are marked with a black horizontal line. [file 1752-0509-2-3-S4.xls]

## Sheet: Best.model.results.xls
Target Orf	Target Gene	Posterior Probability
YBL031W	SHE1	0.995
YHR111W	UBA4	0.988
YHR127W	YHR127W	0.9
YOR058C	ASE1	0.892
YDL022W	GPD1	0.861			genes known to be involved in spindle migration
YKR088C	TVP38	0.519
YJR043C	POL32	0.22
YER074W	RPS24A	0.182
YMR295C	YMR295	0.18
YJL121C	RPE1	0.163
YEL054C	RPL12A	0.077
YMR293C	YMR293	0.068
YDL125C	HNT1	0.061
YCR077C	PAT1	0.048
YDL127W	PCL2	0.041
YMR286W	MRPL33	0.039
YJL148W	YJL148	0.035
YBR162W-A	YSY6	0.035
YOL041C	NOP12	0.032
YDR443C	SSN2	0.032
YCL011C	GBP2	0.03
YGR237C	YGR237	0.027
YMR285C	NGL2	0.024
YMR242C	RPL20A	0.023
YPR020W	ATP20	0.019
YHR135C	YCK1	0.017
YNR051C	BRE5	0.014
YDL136W	RPL35B	0.014
YNL069C	RPL16B	0.011
YJL204C	RCY1	0.01
YGR200C	ELP2	0.009
YNL298W	CLA4	0.008
YBL005W	PDR3	0.007
YNL315C	ATP11	0.007
YAL021C	CCR4	0.007
YHR003C	YHR003	0.007
YBR219C	YBR219	0.005
YKL156W	RPS27A	0.005
YCL058C	YCL058	0.005
YDL100C	GET3	0.004
YDR132C	NA	0.004
YDL040C	NAT1	0.004
YDR276C	PMP3	0.004
YMR312W	ELP6	0.003
YER016W	BIM1	0.003
YBR131W	CCZ1	0.003
YER114C	BOI2	0.003
YDR237W	MRPL7	0.003
YDL131W	LYS21	0.002
YJL124C	LSM1	0.002
YDL053C	NA	0.002
YKL150W	MCR1	0.002
YFR031C-A	RPL2A	0.002
YBR222C	FAT2	0.002
YGL006W	PMC1	0.002
YER098W	UBP9	0.001
YHR136C	YHR136	0.001
YKR057W	RPS21A	0.001
YDL077C	VPS39	0.001
YJL183W	MNN1	0.001
YEL059W	YEL059	0.001
YHR124W	NDT80	0.001
YDR522C	SPS2	0.001
YDR101C	ARX1	0.001
YGR287C	FSP2	0.001
YGL021W	ALK1	0.001
YHR139C	SPS100	0.001
YCR065W	HCM1	0.001
YJL120W	YJL120	0.001
YDR207C	UME6	0.001
YJL154C	VPS35	0.001
YCL014W	BUD3	0.001
YNL147W	LSM7	0.001
YBL003C	HTA2	0.001
YBR058C	UBP14	0.001
YGL147C	RPL9A	0
YMR291W	YMR291	0
YMR269W	YMR269	0
YOR251C	YOR251	0
YJL179W	GIM6	0
YHR209W	YHR209	0
YPL241C	CIN2	0
YHR138C	YHR138	0
YLR239C	LIP2	0
YOR221C	NA	0
YGR225W	AMA1	0
YNL032W	SIW14	0
YNL055C	POR1	0
YDR459C	PFA5	0
YBR149W	ARA1	0
YBR156C	SLI15	0
YKR007W	YKR007	0
YER061C	CEM1	0
YDR462W	MRPL28	0
YMR297W	PRC1	0
YGR263C	YGR263	0
YBL090W	YBL090	0
YNL079C	TPM1	0
YDL135C	RDI1	0
YNL307C	MCK1	0
YKR027W	YKR027	0
YOL064C	HAL2	0
YOL003C	PFA4	0
YPL088W	YPL088	0
YDR110W	FOB1	0
YCR101C	YCR101	0
YDL144C	YDL144	0
YLR231C	BNA5	0
YML001W	YPT7	0
YHR123W	EPT1	0
YKL188C	PXA2	0
YOL076W	MDM20	0
YFL018C	LPD1	0
YBL022C	PIM1	0
YML124C	TUB3	0
YHR067W	YHR067	0
YJL180C	ATP12	0
YLR216C	CPR6	0
YBR104W	YMC2	0
YEL003W	GIM4	0
YBR042C	YBR042	0
YDR253C	MET32	0
YHR143W	YHR143	0
YDR257C	RMS1	0
YDR151C	CTH1	0
YOR147W	MDM32	0
YGR243W	YGR243	0
YBR264C	YPT10	0
YOL072W	NA	0
