# Supplementary material for: Annotating novel genes by integrating synthetic lethals and genomic information
Source: BMC Syst Biol. 2008 Jan 14;2:3. doi: 10.1186/1752-0509-2-3 (PMC2258006; doi:10.1186/1752-0509-2-3)
Supplement: Additional File 5 — Data matrix used for mixture modeling for spindle migration. The xls-file contains the data set that was used for mixture modeling for the arp1 and jnm1 targets. Due to missing data in the source data sets biological variables were only calculated for genetic interactions for which complete information was available. [file 1752-0509-2-3-S5.xls]

## Sheet: Tabelle1
Gene	gasch.corr	hughes.corr	spellmann.corr	logRNA.ratio	pheno.corr	logseq.sim
YJL183W	-0.34	0.02	0.206	0.28	0.349	1.099
YJL180C	0.615	-0.205	-0.09	0.454	-0.059	1.386
YJL179W	0.617	-0.041	0.082	0.669	-0.486	1.386
YJL148W	0.267	-0.04	0.045	1.43	-0.411	1.946
YAL021C	0.371	0.107	0.161	0.04	0.207	1.386
YJL124C	-0.097	0.017	-0.081	0.863	0.074	2.079
YJL120W	-0.425	0.009	0.281	-0.369	-0.09	1.099
YJL121C	-0.31	0.248	0.008	-0.325	-0.136	1.099
YML001W	-0.194	-0.155	0.101	0.082	0.182	0.693
YNL307C	-0.323	-0.107	0.18	0.539	0.293	1.609
YNL298W	-0.683	0.09	-0.068	0.661	0.259	1.386
YMR269W	0.468	-0.045	-0.032	0.313	0.097	1.386
YOR058C	0.096	0.414	-0.106	0.821	0.355	1.792
YOR221C	-0.357	-0.082	-0.11	-0.019	0.231	1.099
YOL064C	-0.672	-0.121	0.123	0.06	0.009	2.197
YOL072W	-0.119	-0.572	0.234	-0.481	-0.004	1.386
YOL076W	-0.723	-0.134	0.447	0.531	-0.09	1.609
YPL241C	-0.464	-0.02	0.395	-0.288	0.147	1.386
YEL003W	0.53	-0.182	0.205	0.345	-0.198	2.565
YER074W	0.096	0.254	0.012	0.356	0.095	2.303
YEL054C	-0.067	0.22	0.144	0.065	-0.01	1.609
YER016W	-0.26	0.052	-0.023	0.885	-0.295	2.079
YER061C	-0.591	-0.107	-0.144	0.112	-0.066	1.386
YHR111W	0.534	0.546	0.152	-0.08	-0.081	1.609
YHR123W	-0.363	-0.145	0.246	0.625	-0.031	1.099
YHR124W	0.205	-0.018	-0.189	-0.768	0.032	1.792
YHR135C	0.637	0.138	0.049	1.063	0.541	0
YHR136C	0.418	0.018	0.015	-0.891	0.23	1.099
YHR138C	0.555	-0.069	-0.118	-0.523	-0.119	1.792
YHR139C	0.61	0.014	0.253	-0.272	-0.026	2.079
YCR065W	-0.611	0.007	0.179	1.529	0.249	1.609
YCR077C	-0.106	0.19	0.072	0.547	0.168	0.693
YCL058C	0.551	0.065	-0.096	0.672	0.108	0.693
YHR067W	0.774	-0.185	0.099	-0.498	-0.1	1.099
YHR127W	0.634	0.433	0.072	1.202	-0.043	0.693
YHR131C	-0.148	0.429	0.182	0.399	-0.208	0
YKR027W	-0.612	-0.123	0.028	0.809	-0.274	2.197
YJR043C	0.306	0.28	0.178	0.13	0.334	1.792
YBR131W	0.7	-0.104	0.031	0.098	0.274	2.197
YGR237C	-0.313	0.156	0.002	-0.149	-0.027	2.079
YGR243W	-0.736	-0.335	0.07	-0.291	0.109	2.303
YNL055C	-0.722	-0.086	-0.06	-0.95	0.045	1.099
YNL147W	0.674	-0.038	-0.124	0.502	0.142	1.609
YGR263C	0.28	-0.077	0.314	-0.11	-0.01	1.609
YGR287C	0.019	0.006	0.138	-0.221	-0.089	1.946
YCR101C	0.075	-0.13	0.181	0.25	-0.073	2.079
YKR088C	-0.071	0.341	0.151	-0.136	-0.12	1.609
YGR225W	0.513	-0.045	0.318	-0.273	0.134	1.609
YFR031C-A	0.006	0.035	0.138	0.081	-0.404	0
YKL188C	0.359	-0.163	0.058	-0.278	0.122	0.693
YNL032W	0.796	-0.087	-0.126	0.637	-0.451	1.946
YNL069C	0.068	-0.042	0.094	-0.12	0.134	1.609
YPL088W	0.678	-0.129	0.064	0.1	0.414	1.099
YBL090W	0.827	-0.104	0.003	-0.012	0.122	1.609
YBL003C	0.005	-0.009	0.236	1.239	0.218	1.099
YBL031W	-0.58	0.615	0.46	0.538	0.798	0
YBR042C	0.13	-0.223	0.066	0.742	0.117	0.693
YBR058C	-0.395	-0.014	0.196	0.072	-0.074	1.792
YBR219C	-0.029	0.072	-0.079	-0.111	0.146	1.099
YBR222C	0.206	0.03	0.118	-0.108	-0.153	1.609
YBR104W	-0.307	-0.154	0.522	1.049	0.064	2.079
YBR264C	0.033	-0.393	-0.048	0.359	-0.096	2.303
YBR149W	-0.497	-0.101	-0.172	0.046	-0.004	2.197
YBR156C	-0.552	-0.082	0.06	-0.518	-0.101	1.099
YCL011C	0.212	0.142	-0.222	0.32	-0.13	0
YCL014W	-0.749	-0.017	0.05	0.375	-0.194	2.398
YBR162W-A	0.628	0.172	0.045	0.492	0.548	1.792
YDL100C	-0.342	0.058	-0.121	-0.434	0.214	1.792
YDL125C	0.429	0.183	-0.147	-0.293	0.467	1.609
YDL127W	-0.471	0.175	-0.009	0.599	-0.061	1.099
YDL131W	-0.305	0.026	-0.032	1.305	-0.13	1.946
YDL135C	0.209	-0.118	0.017	-0.299	0.161	1.099
YDL022W	-0.507	0.392	-0.207	-1.44	-0.247	1.386
YDL144C	0.329	-0.152	-0.021	0.674	0.051	1.609
YDL040C	-0.515	0.064	0.022	0.492	-0.059	0.693
YDL053C	-0.631	0.022	-0.022	-0.025	-0.041	0
YDR101C	0.124	0.006	0.131	0.861	-0.285	1.609
YDR110W	0.467	-0.115	0.232	0.212	0.485	1.386
YDR132C	0.615	0.072	0.063	-0.303	-0.092	1.946
YDR151C	0.58	-0.266	0.144	0.501	0	1.386
YDR253C	-0.095	-0.226	0.15	0.648	0.653	1.386
YDR257C	-0.619	-0.289	-0.286	-1.388	-0.34	1.386
YDR443C	-0.609	0.17	0.083	0.45	-0.608	2.565
YDR459C	0.66	-0.065	0.209	-0.088	-0.175	1.946
YHR143W	-0.539	-0.242	-0.015	1.206	0.058	0.693
YOR147W	0.446	-0.253	0.298	0.345	0.306	1.609
YHR209W	0.471	-0.024	0.328	-0.71	0.159	2.398
YJL154C	0.046	0.001	0.254	-0.216	0.246	1.609
YJL148W	-0.049	0.208	0.454	1.141	-0.32	1.099
YJL124C	-0.286	-0.053	0.55	0.575	0.082	2.197
YJL204C	-0.396	0.089	-0.231	-0.467	0.018	2.197
YMR291W	-0.892	-0.038	0.039	-0.784	0.231	1.946
YMR293C	0.797	0.214	0.149	-0.49	-0.144	1.099
YMR295C	0.772	0.252	-0.006	0.135	0.15	1.792
YMR297W	-0.32	-0.133	-0.375	-1.026	0.043	1.099
YMR242C	-0.059	0.132	-0.178	0.082	0.454	2.197
YMR286W	0.8	0.223	0.557	0.117	0.039	1.099
YNL298W	-0.827	0.072	0.241	0.372	0.247	1.386
YMR285C	0.02	0.178	0.308	0.869	-0.215	1.386
YPL241C	-0.819	-0.157	-0.25	-0.576	0.016	1.946
YOR251C	0.149	-0.027	0.212	-0.589	-0.494	2.197
YOL003C	0.641	-0.178	-0.501	-0.367	0.18	1.099
YOL041C	-0.159	0.195	0.355	0.366	0.136	1.609
YER074W	-0.11	-0.097	0.062	0.068	0.037	1.386
YEL059W	0.471	-0.02	-0.215	-0.444	0.62	1.386
YER016W	-0.521	-0.04	0.148	0.597	-0.3	2.079
YCR077C	-0.462	0.107	0.295	0.259	0.17	1.792
YHR003C	0.098	0.08	-0.121	-0.399	-0.117	1.099
YBR131W	0.827	0.079	0.328	-0.19	0.266	2.303
YNL315C	0.842	0.136	0.473	0.648	0.092	2.197
YNL079C	-0.205	-0.087	0.32	-0.155	-0.201	2.197
YGR237C	-0.055	-0.145	0.111	-0.437	-0.077	1.792
YNR051C	-0.508	0.135	0.114	0.467	0.273	1.609
YER114C	0.553	0.032	-0.19	-0.081	-0.187	2.079
YER098W	0.164	0.004	-0.158	-0.95	-0.113	1.946
YML124C	-0.807	-0.171	0.188	-0.011	0.157	2.398
YFL018C	0.684	-0.186	-0.124	-0.592	-0.042	1.099
YMR312W	-0.004	0.051	-0.052	-0.119	-0.232	2.079
YKR007W	0.748	-0.084	0.083	0.19	0.101	1.946
YFR031C-A	-0.262	-0.025	-0.027	-0.207	-0.365	1.099
YKR057W	0.065	0.04	0.34	-0.442	0.097	2.197
YLR231C	-0.557	-0.158	0.014	-0.494	-0.212	1.609
YKL150W	0.073	0.056	0.376	-1.609	-0.239	1.099
YKL156W	0.645	0.108	0.349	0.901	-0.146	1.609
YLR239C	0.194	-0.04	0.307	-0.426	-0.123	0
YPR020W	0.456	0.159	0.216	-0.72	-0.31	0.693
YLR216C	0.627	-0.205	-0.08	-2.278	-0.129	2.485
YNL069C	-0.181	0.096	-0.212	-0.408	0.108	2.079
YBL005W	-0.82	0.128	0.382	-0.9	0.205	1.386
YBL022C	-0.471	-0.17	0.076	0.038	0.774	1.609
YDL136W	0.658	0.153	0.346	-0.262	0.273	1.609
YDL077C	-0.513	-0.004	-0.117	-0.554	-0.13	1.099
YDR207C	0.906	-0.016	0.03	0.015	-0.129	1.099
YDR237W	-0.104	0.058	0.147	-0.057	-0.108	1.386
YDR276C	0.145	0.062	0.03	0.306	0.093	2.079
YDR462W	0.808	-0.075	0.231	-0.277	-0.038	1.099
YDR522C	-0.644	-0.016	-0.136	-0.331	-0.066	2.485
YGL006W	-0.402	0.039	0.229	0.199	0.307	2.079
YGL147C	-0.296	-0.009	0.278	-0.272	0.131	1.609
YGL021W	-0.86	0.013	0.224	0.279	-0.206	0.693
YGR200C	-0.355	0.123	0.234	0.417	0.192	0.693

## Sheet: Additional_file2.csv
Gene	gasch.corr	hughes.corr	spellmann.corr	logRNA.ratio	pheno.corr	logseq.sim		Gene	gasch.corr	hughes.corr	spellmann.corr	logRNA.ratio	pheno.corr	logseq.sim
YJL183W	-0.339871	0.0201518	0.205992	0.279761	0.348892	1.09861		YJL183W	-0.34	0.02	0.206	0.28	0.349	1.099
YJL180C	0.614796	-0.205204	-0.0900656	0.453725	-0.0592546	1.38629		YJL180C	0.615	-0.205	-0.09	0.454	-0.059	1.386
YJL179W	0.617304	-0.0407491	0.0823991	0.669159	-0.485851	1.38629		YJL179W	0.617	-0.041	0.082	0.669	-0.486	1.386
YJL148W	0.266882	-0.0398118	0.044833	1.42975	-0.410985	1.94591		YJL148W	0.267	-0.04	0.045	1.43	-0.411	1.946
YAL021C	0.371023	0.107142	0.160775	0.0402001	0.2075	1.38629		YAL021C	0.371	0.107	0.161	0.04	0.207	1.386
YJL124C	-0.0971456	0.0174331	-0.0811212	0.863353	0.0741659	2.07944		YJL124C	-0.097	0.017	-0.081	0.863	0.074	2.079
YJL120W	-0.424791	0.0090354	0.280759	-0.36907	-0.0896963	1.09861		YJL120W	-0.425	0.009	0.281	-0.369	-0.09	1.099
YJL121C	-0.310344	0.24795	0.00814888	-0.324669	-0.13646	1.09861		YJL121C	-0.31	0.248	0.008	-0.325	-0.136	1.099
YML001W	-0.19405	-0.155366	0.100892	0.0822443	0.181972	0.693147		YML001W	-0.194	-0.155	0.101	0.082	0.182	0.693
YNL307C	-0.322979	-0.107274	0.180276	0.538859	0.292762	1.60944		YNL307C	-0.323	-0.107	0.18	0.539	0.293	1.609
YNL298W	-0.683241	0.0896889	-0.0680874	0.660627	0.259322	1.38629		YNL298W	-0.683	0.09	-0.068	0.661	0.259	1.386
YMR269W	0.467787	-0.045203	-0.0316144	0.313317	0.0965418	1.38629		YMR269W	0.468	-0.045	-0.032	0.313	0.097	1.386
YOR058C	0.0962505	0.413655	-0.106286	0.820659	0.35457	1.79176		YOR058C	0.096	0.414	-0.106	0.821	0.355	1.792
YOR221C	-0.357181	-0.0821146	-0.109977	-0.0190339	0.230654	1.09861		YOR221C	-0.357	-0.082	-0.11	-0.019	0.231	1.099
YOL064C	-0.672461	-0.121498	0.123296	0.0599964	0.00931641	2.19722		YOL064C	-0.672	-0.121	0.123	0.06	0.009	2.197
YOL072W	-0.118881	-0.572415	0.23431	-0.481449	-0.00428172	1.38629		YOL072W	-0.119	-0.572	0.234	-0.481	-0.004	1.386
YOL076W	-0.723465	-0.133721	0.447014	0.530545	-0.090421	1.60944		YOL076W	-0.723	-0.134	0.447	0.531	-0.09	1.609
YPL241C	-0.464027	-0.0197292	0.395069	-0.287952	0.147141	1.38629		YPL241C	-0.464	-0.02	0.395	-0.288	0.147	1.386
YEL003W	0.530373	-0.182115	0.204803	0.345257	-0.197521	2.56495		YEL003W	0.53	-0.182	0.205	0.345	-0.198	2.565
YER074W	0.0959065	0.254328	0.0116577	0.355989	0.0948287	2.30259		YER074W	0.096	0.254	0.012	0.356	0.095	2.303
YEL054C	-0.0669356	0.219742	0.143837	0.0652331	-0.00992012	1.60944		YEL054C	-0.067	0.22	0.144	0.065	-0.01	1.609
YER016W	-0.260186	0.0519754	-0.0228251	0.885214	-0.294837	2.07944		YER016W	-0.26	0.052	-0.023	0.885	-0.295	2.079
YER061C	-0.590627	-0.10731	-0.143965	0.112015	-0.0655775	1.38629		YER061C	-0.591	-0.107	-0.144	0.112	-0.066	1.386
YHR111W	0.53411	0.545617	0.151579	-0.0804961	-0.0806607	1.60944		YHR111W	0.534	0.546	0.152	-0.08	-0.081	1.609
YHR123W	-0.362672	-0.144642	0.246264	0.624754	-0.0305806	1.09861		YHR123W	-0.363	-0.145	0.246	0.625	-0.031	1.099
YHR124W	0.204531	-0.017681	-0.189438	-0.768202	0.0316146	1.79176		YHR124W	0.205	-0.018	-0.189	-0.768	0.032	1.792
YHR135C	0.637292	0.138037	0.0488164	1.0627	0.541468	0		YHR135C	0.637	0.138	0.049	1.063	0.541	0
YHR136C	0.418383	0.0176104	0.0148547	-0.891463	0.230133	1.09861		YHR136C	0.418	0.018	0.015	-0.891	0.23	1.099
YHR138C	0.554782	-0.0693648	-0.118339	-0.522642	-0.118606	1.79176		YHR138C	0.555	-0.069	-0.118	-0.523	-0.119	1.792
YHR139C	0.60966	0.0135781	0.25272	-0.271505	-0.0258087	2.07944		YHR139C	0.61	0.014	0.253	-0.272	-0.026	2.079
YCR065W	-0.611322	0.00655885	0.178923	1.52935	0.248672	1.60944		YCR065W	-0.611	0.007	0.179	1.529	0.249	1.609
YCR077C	-0.106131	0.190072	0.0721642	0.547026	0.168324	0.693147		YCR077C	-0.106	0.19	0.072	0.547	0.168	0.693
YCL058C	0.551078	0.065293	-0.0958652	0.671682	0.107984	0.693147		YCL058C	0.551	0.065	-0.096	0.672	0.108	0.693
YHR067W	0.774141	-0.185391	0.0993285	-0.498046	-0.100213	1.09861		YHR067W	0.774	-0.185	0.099	-0.498	-0.1	1.099
YHR127W	0.634158	0.433377	0.0721787	1.20168	-0.0433694	0.693147		YHR127W	0.634	0.433	0.072	1.202	-0.043	0.693
YHR131C	-0.148324	0.429396	0.18226	0.399047	-0.208184	0		YHR131C	-0.148	0.429	0.182	0.399	-0.208	0
YKR027W	-0.612355	-0.122744	0.0279441	0.809262	-0.274175	2.19722		YKR027W	-0.612	-0.123	0.028	0.809	-0.274	2.197
YJR043C	0.30621	0.280054	0.177636	0.130482	0.334469	1.79176		YJR043C	0.306	0.28	0.178	0.13	0.334	1.792
YBR131W	0.699885	-0.103542	0.0314459	0.0980831	0.274198	2.19722		YBR131W	0.7	-0.104	0.031	0.098	0.274	2.197
YGR237C	-0.312783	0.156036	0.00181737	-0.148725	-0.0273548	2.07944		YGR237C	-0.313	0.156	0.002	-0.149	-0.027	2.079
YGR243W	-0.736384	-0.335016	0.0696105	-0.29075	0.108723	2.30259		YGR243W	-0.736	-0.335	0.07	-0.291	0.109	2.303
YNL055C	-0.722312	-0.086159	-0.0602274	-0.949737	0.0447085	1.09861		YNL055C	-0.722	-0.086	-0.06	-0.95	0.045	1.099
YNL147W	0.674004	-0.0376652	-0.123868	0.501565	0.142297	1.60944		YNL147W	0.674	-0.038	-0.124	0.502	0.142	1.609
YGR263C	0.279896	-0.0769763	0.313538	-0.110344	-0.00988915	1.60944		YGR263C	0.28	-0.077	0.314	-0.11	-0.01	1.609
YGR287C	0.0187546	0.00572494	0.138401	-0.220983	-0.0891106	1.94591		YGR287C	0.019	0.006	0.138	-0.221	-0.089	1.946
YCR101C	0.0753526	-0.12953	0.181152	0.249684	-0.073302	2.07944		YCR101C	0.075	-0.13	0.181	0.25	-0.073	2.079
YKR088C	-0.0710587	0.340847	0.15066	-0.135832	-0.120141	1.60944		YKR088C	-0.071	0.341	0.151	-0.136	-0.12	1.609
YGR225W	0.513314	-0.0449831	0.317876	-0.272925	0.133629	1.60944		YGR225W	0.513	-0.045	0.318	-0.273	0.134	1.609
YFR031C-A	0.00579768	0.0352813	0.138259	0.081061	-0.404449	0		YFR031C-A	0.006	0.035	0.138	0.081	-0.404	0
YKL188C	0.358657	-0.163259	0.0580405	-0.278266	0.1222	0.693147		YKL188C	0.359	-0.163	0.058	-0.278	0.122	0.693
YNL032W	0.796191	-0.0872076	-0.125696	0.637445	-0.451303	1.94591		YNL032W	0.796	-0.087	-0.126	0.637	-0.451	1.946
YNL069C	0.0680125	-0.0418603	0.0939739	-0.120011	0.134325	1.60944		YNL069C	0.068	-0.042	0.094	-0.12	0.134	1.609
YPL088W	0.677928	-0.128952	0.0640118	0.100317	0.414023	1.09861		YPL088W	0.678	-0.129	0.064	0.1	0.414	1.099
YBL090W	0.827342	-0.104345	0.00317244	-0.0120674	0.121888	1.60944		YBL090W	0.827	-0.104	0.003	-0.012	0.122	1.609
YBL003C	0.004876	-0.00879082	0.235831	1.23934	0.217987	1.09861		YBL003C	0.005	-0.009	0.236	1.239	0.218	1.099
YBL031W	-0.58049	0.615314	0.460293	0.538484	0.798483	0		YBL031W	-0.58	0.615	0.46	0.538	0.798	0
YBR042C	0.130132	-0.222787	0.0661617	0.741928	0.116953	0.693147		YBR042C	0.13	-0.223	0.066	0.742	0.117	0.693
YBR058C	-0.394648	-0.0142064	0.196124	0.0717642	-0.0738773	1.79176		YBR058C	-0.395	-0.014	0.196	0.072	-0.074	1.792
YBR219C	-0.0293732	0.0719462	-0.0785697	-0.110759	0.146316	1.09861		YBR219C	-0.029	0.072	-0.079	-0.111	0.146	1.099
YBR222C	0.20561	0.0302499	0.118096	-0.108496	-0.15346	1.60944		YBR222C	0.206	0.03	0.118	-0.108	-0.153	1.609
YBR104W	-0.30681	-0.154142	0.52194	1.04884	0.0641689	2.07944		YBR104W	-0.307	-0.154	0.522	1.049	0.064	2.079
YBR264C	0.0331699	-0.392918	-0.0475355	0.359179	-0.0955037	2.30259		YBR264C	0.033	-0.393	-0.048	0.359	-0.096	2.303
YBR149W	-0.497183	-0.100874	-0.172294	0.0457026	-0.00385381	2.19722		YBR149W	-0.497	-0.101	-0.172	0.046	-0.004	2.197
YBR156C	-0.552096	-0.0822409	0.06044	-0.518207	-0.101365	1.09861		YBR156C	-0.552	-0.082	0.06	-0.518	-0.101	1.099
YCL011C	0.211576	0.141702	-0.222342	0.319817	-0.129678	0		YCL011C	0.212	0.142	-0.222	0.32	-0.13	0
YCL014W	-0.749183	-0.0173657	0.0503802	0.375327	-0.193864	2.3979		YCL014W	-0.749	-0.017	0.05	0.375	-0.194	2.398
YBR162W-A	0.628498	0.171578	0.0454392	0.491861	0.547816	1.79176		YBR162W-A	0.628	0.172	0.045	0.492	0.548	1.792
YDL100C	-0.342206	0.0583677	-0.120751	-0.43351	0.214422	1.79176		YDL100C	-0.342	0.058	-0.121	-0.434	0.214	1.792
YDL125C	0.428537	0.182777	-0.146929	-0.29342	0.466699	1.60944		YDL125C	0.429	0.183	-0.147	-0.293	0.467	1.609
YDL127W	-0.471113	0.175341	-0.00903726	0.599269	-0.0605441	1.09861		YDL127W	-0.471	0.175	-0.009	0.599	-0.061	1.099
YDL131W	-0.305265	0.0257881	-0.031573	1.30531	-0.130448	1.94591		YDL131W	-0.305	0.026	-0.032	1.305	-0.13	1.946
YDL135C	0.208929	-0.118224	0.0174421	-0.299237	0.160847	1.09861		YDL135C	0.209	-0.118	0.017	-0.299	0.161	1.099
YDL022W	-0.507398	0.39153	-0.206674	-1.44002	-0.246567	1.38629		YDL022W	-0.507	0.392	-0.207	-1.44	-0.247	1.386
YDL144C	0.328549	-0.15232	-0.0210551	0.673683	0.0510189	1.60944		YDL144C	0.329	-0.152	-0.021	0.674	0.051	1.609
YDL040C	-0.51506	0.0639031	0.0219643	0.491881	-0.0594704	0.693147		YDL040C	-0.515	0.064	0.022	0.492	-0.059	0.693
YDL053C	-0.630585	0.0223721	-0.0221197	-0.025148	-0.0408254	0		YDL053C	-0.631	0.022	-0.022	-0.025	-0.041	0
YDR101C	0.123905	0.00568961	0.13143	0.860699	-0.285331	1.60944		YDR101C	0.124	0.006	0.131	0.861	-0.285	1.609
YDR110W	0.467286	-0.114961	0.23206	0.21219	0.484573	1.38629		YDR110W	0.467	-0.115	0.232	0.212	0.485	1.386
YDR132C	0.615462	0.0719218	0.0632375	-0.303118	-0.0922864	1.94591		YDR132C	0.615	0.072	0.063	-0.303	-0.092	1.946
YDR151C	0.579869	-0.26565	0.143863	0.50091	7.7998e-06	1.38629		YDR151C	0.58	-0.266	0.144	0.501	0	1.386
YDR253C	-0.0946676	-0.225929	0.150314	0.648387	0.65265	1.38629		YDR253C	-0.095	-0.226	0.15	0.648	0.653	1.386
YDR257C	-0.619018	-0.289275	-0.286325	-1.38765	-0.339746	1.38629		YDR257C	-0.619	-0.289	-0.286	-1.388	-0.34	1.386
YDR443C	-0.609203	0.170351	0.0832688	0.450027	-0.608196	2.56495		YDR443C	-0.609	0.17	0.083	0.45	-0.608	2.565
YDR459C	0.660332	-0.0654573	0.208899	-0.0877366	-0.175186	1.94591		YDR459C	0.66	-0.065	0.209	-0.088	-0.175	1.946
YHR143W	-0.538652	-0.241518	-0.0153067	1.20577	0.0583094	0.693147		YHR143W	-0.539	-0.242	-0.015	1.206	0.058	0.693
YOR147W	0.445587	-0.252743	0.297867	0.345257	0.305927	1.60944		YOR147W	0.446	-0.253	0.298	0.345	0.306	1.609
YHR209W	0.47105	-0.0237809	0.328048	-0.710254	0.15894	2.3979		YHR209W	0.471	-0.024	0.328	-0.71	0.159	2.398
YJL154C	0.0456765	0.00109486	0.25434	-0.216172	0.246024	1.60944		YJL154C	0.046	0.001	0.254	-0.216	0.246	1.609
YJL148W	-0.0491338	0.207694	0.454477	1.14134	-0.319717	1.09861		YJL148W	-0.049	0.208	0.454	1.141	-0.32	1.099
YJL124C	-0.285655	-0.0534121	0.550019	0.574945	0.0824435	2.19722		YJL124C	-0.286	-0.053	0.55	0.575	0.082	2.197
YJL204C	-0.39571	0.0890285	-0.231057	-0.46702	0.0176305	2.19722		YJL204C	-0.396	0.089	-0.231	-0.467	0.018	2.197
YMR291W	-0.891983	-0.0383074	0.0392924	-0.784121	0.2315	1.94591		YMR291W	-0.892	-0.038	0.039	-0.784	0.231	1.946
YMR293C	0.796647	0.21427	0.148845	-0.490274	-0.143823	1.09861		YMR293C	0.797	0.214	0.149	-0.49	-0.144	1.099
YMR295C	0.771963	0.252262	-0.00642081	0.134939	0.149749	1.79176		YMR295C	0.772	0.252	-0.006	0.135	0.15	1.792
YMR297W	-0.319833	-0.1334	-0.375023	-1.02584	0.0426737	1.09861		YMR297W	-0.32	-0.133	-0.375	-1.026	0.043	1.099
YMR242C	-0.0586856	0.132082	-0.178107	0.0817282	0.453655	2.19722		YMR242C	-0.059	0.132	-0.178	0.082	0.454	2.197
YMR286W	0.800389	0.222788	0.556618	0.116787	0.0387209	1.09861		YMR286W	0.8	0.223	0.557	0.117	0.039	1.099
YNL298W	-0.826534	0.071936	0.241266	0.372218	0.246665	1.38629		YNL298W	-0.827	0.072	0.241	0.372	0.247	1.386
YMR285C	0.0197095	0.177951	0.308185	0.868512	-0.214597	1.38629		YMR285C	0.02	0.178	0.308	0.869	-0.215	1.386
YPL241C	-0.819142	-0.157476	-0.250044	-0.576361	0.015801	1.94591		YPL241C	-0.819	-0.157	-0.25	-0.576	0.016	1.946
YOR251C	0.14904	-0.0269072	0.211676	-0.588602	-0.494202	2.19722		YOR251C	0.149	-0.027	0.212	-0.589	-0.494	2.197
YOL003C	0.641399	-0.177891	-0.501115	-0.366929	0.180203	1.09861		YOL003C	0.641	-0.178	-0.501	-0.367	0.18	1.099
YOL041C	-0.159038	0.195002	0.354755	0.365687	0.135752	1.60944		YOL041C	-0.159	0.195	0.355	0.366	0.136	1.609
YER074W	-0.109566	-0.0970175	0.0620342	0.0675805	0.0371338	1.38629		YER074W	-0.11	-0.097	0.062	0.068	0.037	1.386
YEL059W	0.4714	-0.0198147	-0.21478	-0.443742	0.620103	1.38629		YEL059W	0.471	-0.02	-0.215	-0.444	0.62	1.386
YER016W	-0.520744	-0.0397459	0.148407	0.596806	-0.299592	2.07944		YER016W	-0.521	-0.04	0.148	0.597	-0.3	2.079
YCR077C	-0.462097	0.107057	0.295467	0.258617	0.170011	1.79176		YCR077C	-0.462	0.107	0.295	0.259	0.17	1.792
YHR003C	0.0982675	0.0796417	-0.121374	-0.399091	-0.117255	1.09861		YHR003C	0.098	0.08	-0.121	-0.399	-0.117	1.099
YBR131W	0.827114	0.0786044	0.327924	-0.190325	0.266266	2.30259		YBR131W	0.827	0.079	0.328	-0.19	0.266	2.303
YNL315C	0.842436	0.135882	0.473423	0.648496	0.0923429	2.19722		YNL315C	0.842	0.136	0.473	0.648	0.092	2.197
YNL079C	-0.205438	-0.0869094	0.320004	-0.15538	-0.2014	2.19722		YNL079C	-0.205	-0.087	0.32	-0.155	-0.201	2.197
YGR237C	-0.0551644	-0.144821	0.110513	-0.437134	-0.0770267	1.79176		YGR237C	-0.055	-0.145	0.111	-0.437	-0.077	1.792
YNR051C	-0.508307	0.135253	0.11355	0.46669	0.273079	1.60944		YNR051C	-0.508	0.135	0.114	0.467	0.273	1.609
YER114C	0.552753	0.031632	-0.190236	-0.0806274	-0.187213	2.07944		YER114C	0.553	0.032	-0.19	-0.081	-0.187	2.079
YER098W	0.164414	0.00447114	-0.157692	-0.950092	-0.113107	1.94591		YER098W	0.164	0.004	-0.158	-0.95	-0.113	1.946
YML124C	-0.8071	-0.171332	0.188435	-0.0112302	0.157415	2.3979		YML124C	-0.807	-0.171	0.188	-0.011	0.157	2.398
YFL018C	0.683604	-0.186198	-0.124121	-0.591847	-0.0422471	1.09861		YFL018C	0.684	-0.186	-0.124	-0.592	-0.042	1.099
YMR312W	-0.00432026	0.0505074	-0.0519983	-0.119415	-0.231922	2.07944		YMR312W	-0.004	0.051	-0.052	-0.119	-0.232	2.079
YKR007W	0.747885	-0.0844743	0.0832553	0.189827	0.101305	1.94591		YKR007W	0.748	-0.084	0.083	0.19	0.101	1.946
YFR031C-A	-0.26184	-0.0253064	-0.0265442	-0.207347	-0.364779	1.09861		YFR031C-A	-0.262	-0.025	-0.027	-0.207	-0.365	1.099
YKR057W	0.0646222	0.0404366	0.339987	-0.441889	0.0965867	2.19722		YKR057W	0.065	0.04	0.34	-0.442	0.097	2.197
YLR231C	-0.556702	-0.158102	0.0140127	-0.494334	-0.212168	1.60944		YLR231C	-0.557	-0.158	0.014	-0.494	-0.212	1.609
YKL150W	0.0729977	0.0563955	0.375992	-1.60893	-0.239161	1.09861		YKL150W	0.073	0.056	0.376	-1.609	-0.239	1.099
YKL156W	0.644538	0.108083	0.348971	0.901238	-0.145953	1.60944		YKL156W	0.645	0.108	0.349	0.901	-0.146	1.609
YLR239C	0.194476	-0.0398386	0.306648	-0.425983	-0.123304	0		YLR239C	0.194	-0.04	0.307	-0.426	-0.123	0
YPR020W	0.455787	0.158649	0.216489	-0.719732	-0.310444	0.693147		YPR020W	0.456	0.159	0.216	-0.72	-0.31	0.693
YLR216C	0.627239	-0.204511	-0.0800967	-2.27832	-0.12875	2.48491		YLR216C	0.627	-0.205	-0.08	-2.278	-0.129	2.485
YNL069C	-0.181069	0.0959422	-0.211812	-0.40842	0.108206	2.07944		YNL069C	-0.181	0.096	-0.212	-0.408	0.108	2.079
YBL005W	-0.819951	0.12786	0.38151	-0.900152	0.205259	1.38629		YBL005W	-0.82	0.128	0.382	-0.9	0.205	1.386
YBL022C	-0.471274	-0.169537	0.075502	0.0377441	0.773521	1.60944		YBL022C	-0.471	-0.17	0.076	0.038	0.774	1.609
YDL136W	0.658341	0.153442	0.346428	-0.262131	0.273481	1.60944		YDL136W	0.658	0.153	0.346	-0.262	0.273	1.609
YDL077C	-0.512576	-0.00436055	-0.117419	-0.554388	-0.130324	1.09861		YDL077C	-0.513	-0.004	-0.117	-0.554	-0.13	1.099
YDR207C	0.906274	-0.0158973	0.0304811	0.015279	-0.128899	1.09861		YDR207C	0.906	-0.016	0.03	0.015	-0.129	1.099
YDR237W	-0.104319	0.0578473	0.146688	-0.0569469	-0.10833	1.38629		YDR237W	-0.104	0.058	0.147	-0.057	-0.108	1.386
YDR276C	0.145344	0.0619447	0.0301487	0.30621	0.0928065	2.07944		YDR276C	0.145	0.062	0.03	0.306	0.093	2.079
YDR462W	0.808264	-0.0748913	0.231206	-0.276986	-0.0379874	1.09861		YDR462W	0.808	-0.075	0.231	-0.277	-0.038	1.099
YDR522C	-0.643904	-0.0155994	-0.135848	-0.330927	-0.0663159	2.48491		YDR522C	-0.644	-0.016	-0.136	-0.331	-0.066	2.485
YGL006W	-0.402226	0.0387991	0.228655	0.199353	0.307429	2.07944		YGL006W	-0.402	0.039	0.229	0.199	0.307	2.079
YGL147C	-0.295906	-0.00903812	0.277716	-0.271655	0.13134	1.60944		YGL147C	-0.296	-0.009	0.278	-0.272	0.131	1.609
YGL021W	-0.859869	0.012732	0.223886	0.278556	-0.206014	0.693147		YGL021W	-0.86	0.013	0.224	0.279	-0.206	0.693
YGR200C	-0.354917	0.123123	0.234398	0.416612	0.192456	0.693147		YGR200C	-0.355	0.123	0.234	0.417	0.192	0.693
