# Supplementary material for: Annotating novel genes by integrating synthetic lethals and genomic information
Source: BMC Syst Biol. 2008 Jan 14;2:3. doi: 10.1186/1752-0509-2-3 (PMC2258006; doi:10.1186/1752-0509-2-3)
Supplement: Additional File 8 — Quantification of Kar9-localization. Xls-file showing the quantified results for the experimental validation based on the Kar9-localization phenotypic screens. The results for each gene in the small group are shown for two separate clones and averaged over both clones. [file 1752-0509-2-3-S8.xls]

## Sheet: Quantification
Deletion Strain	Clone	Strong Asymmetry	Weak Asymmetry	Symmetry	Total cells	% Asymmetry	%weak Asymmetry	% Symmetry
WT	1	113	13	7	133	84.9624	9.77444	5.26316
WT	2	63	8	6	77	81.8182	10.3896	7.79221
ASE1∆	1	49	7	4	60	81.6667	11.6667	6.66667
ASE1∆	2	43	5	5	53	81.1321	9.43396	9.43396
TVP38∆	1	66	15	8	89	74.1573	16.8539	8.98876
TVP38∆	2	29	7	5	40	72.5	17.5	12.5
SHE1∆	1	25	5	7	37	67.5676	13.5135	18.9189
SHE1∆	2	36	15	11	62	58.0645	24.1935	17.7419
UBA4∆	1	32	9	4	45	71.1111	20	8.88889
UBA4∆	2	30	8	6	44	68.1818	18.1818	13.6364
YHR127W∆	1	25	5	2	32	78.125	15.625	6.25
YHR127W∆	2	22	4	4	30	73.3333	13.3333	13.3333
GPD1∆	1	66	7	4	77	85.7143	9.09091	5.19481
GPD1∆	2	33	4	1	38	86.8421	10.5263	2.63158
Averages:
WT		176	21	13	210	83.8	10	6.2
ASE1∆		92	12	9	113	81.4	10.6	8
TVP38∆		95	22	13	129	73.6	17.1	10.1
SHE1∆		61	20	18	99	61.6	20.2	18.2
UBA4∆		62	17	10	89	69.7	19.1	11.2
YHR127W∆		47	9	6	62	75.8	14.5	9.7
GPD1∆		99	11	5	115	86.1	9.6	4.3
