# Supplementary material for: Annotating novel genes by integrating synthetic lethals and genomic information
Source: BMC Syst Biol. 2008 Jan 14;2:3. doi: 10.1186/1752-0509-2-3 (PMC2258006; doi:10.1186/1752-0509-2-3)
Supplement: Additional File 14 — Synthetic lethality data for TOR2 signaling. The xls-file contains the standard and systematic gene names for all synthetic lethality interactions found in a systematic screen performed with tor2-21 performed in the lab of Charlie Boone. The screen was performed twice and only hits identified in both rounds are in the data set. [file 1752-0509-2-3-S14.xls]

## Sheet: Sheet3
Target ORF	Target Gene
YLR089C	ALT1
YPR029C	APL4
YIL040W	APQ12
YMR068W	AVO2
YJL095W	BCK1
YER155C	BEM2
YPL161C	BEM4
YOR125C	CAT5
YLR418C	CDC73
YBR023C	CHS3
YLR087C	CSF1
YAL013W	DEP1
YBR078W	ECM33
YDR153C	ENT5
YDR414C	ERD1
YIL134W	FLX1
YNL281W	HCH1
YDL013W	HEX3
YJR075W	HOC1
YLR113W	HOG1
YPL213W	LEA1
YOR123C	LEO1
YJL124C	LSM1
YDR378C	LSM6
YNL147W	LSM7
YOR298C-A	MBF1
YKL053C-A	MDM35
YDR245W	MNN10
YNL297C	MON2
YKL167C	MRP49
YNR049C	MSO1
YPL174C	NIP100
YGR078C	PAC10
YGL094C	PAN2
YOL115W	PAP2
YCR077C	PAT1
YJL128C	PBS2
YGR231C	PHB2
YDR490C	PKH1
YMR274C	RCE1
YJL204C	RCY1
YBL027W	RPL19B
YOR216C	RUD3
YKR029C	SET3
YOL004W	SIN3
YOR008C	SLG1
YIL105C	SLM1
YBR077C	SLM4
YHR030C	SLT2
YER116C	SLX8
YMR165C	SMP2
YDR477W	SNF1
YPR032W	SRO7
YMR183C	SSO2
YLR452C	SST2
YPL057C	SUR1
YDR297W	SUR2
YNL087W	TCB2
YML072C	TCB3
YCR053W	THR4
YJR066W	TOR1
YDR372C	VPS74
YCR095C	YCR095C
YLR200W	YKE2
YPR024W	YME1
YMR074C	YMR074C
YPL056C	YPL056C
YPL098C	YPL098C
YPL183W-A	YPL183W-A
YPR050C	YPR050C
