# Supplementary material for: Annotating novel genes by integrating synthetic lethals and genomic information
Source: BMC Syst Biol. 2008 Jan 14;2:3. doi: 10.1186/1752-0509-2-3 (PMC2258006; doi:10.1186/1752-0509-2-3)
Supplement: Additional File 15 — Data matrix used for mixture modeling for TOR2 signaling. The xls-file contains the data set that was used for mixture modeling for the tor2-21 targets. Due to missing data in the source data sets biological variables were only calculated for genetic interactions where complete information was available. [file 1752-0509-2-3-S15.xls]

## Sheet: Tor2.txt
Target ORF	CAI.diff	GRAVY.diff	AROMA.diff	MW.ratio	aa	hughes	mnaimneh
YLR089C	0.059	0.160791	0.003618	1.44435	0.886781	0.291685	0.391594
YPR029C	0.003	0.051644	0.009928	1.10109	0.946282	-0.327139	-0.017587
YIL040W	0.045	0.713531	0.100318	2.83652	0.615999	0.140638	0.110912
YMR068W	0.067	0.353534	0.02685	1.78726	0.755132	0.176135	0.066534
YJL095W	0.031	0.532614	0.007093	0.539315	0.649238	-0.0703063	0.203502
YER155C	0.003	0.283922	0.003146	0.13736	0.811811	-0.108641	0.287225
YPL161C	0.035	0.205917	0.009751	1.3778	0.949255	0.20783	-0.0865823
YOR125C	0.016	0.116658	0.003588	2.38	0.777486	-0.261161	-0.13436
YLR418C	0.016	0.374836	0.001961	1.84586	0.859099	-0.0970633	-0.144021
YBR023C	0.015	0.075972	0.022163	0.760596	0.829214	0.00501911	-0.082096
YLR087C	0.025	0.071543	0.026664	0.183434	0.88592	0.293504	0.298551
YAL013W	0.045	0.803933	0.016555	1.75528	0.685751	0.0463535	-0.120254
YBR078W	0.401	0.372477	0.018875	1.76426	0.650945	-0.167573	-0.184162
YDR153C	0.008	0.820612	0.012714	1.78341	0.70017	0.0201935	0.171914
YDR414C	0.044	0.516481	0.073855	1.87415	0.815012	-0.120348	0.14808
YIL134W	0.044	0.285279	0.012407	2.10205	0.83952	0.0780864	0.0942155
YNL281W	0.026	0.302397	0.008946	2.79278	0.675596	0.0197645	-0.0815966
YDL013W	0.04	0.712487	0.022683	1.3767	0.62867	-0.00967734	-0.00877138
YJR075W	0.027	0.197317	0.032795	1.80529	0.826683	-0.120053	0.0534739
YLR113W	0.023	0.050772	0.013412	1.75145	0.709385	-0.122923	-0.195063
YPL213W	0.043	0.238765	0.043026	2.3374	0.85144	-0.00255645	0.0812551
YOR123C	0.013	1.28544	0.022651	1.65286	0.430736	-0.254148	0.0909516
YJL124C	0.007	0.641491	0.02381	2.6294	0.575263	-0.243455	-0.0432515
YDR378C	0.026	0.038741	0.000554	3.39987	0.738689	-0.0356021	-0.324276
YNL147W	0.047	0.250054	0.034112	3.14997	0.802398	-0.230645	-0.139149
YOR298C-A	0.121	0.700324	0.060973	2.84284	0.530399	-0.0320312	-0.187351
YKL053C-A	0.031	0.484514	0.035438	3.367	0.416641	-0.0880067	-0.292892
YDR245W	0.025	0.423182	0.066742	1.79559	0.773315	-0.162502	-0.0237643
YNL297C	0.019	0.087277	0.008401	0.410143	0.932479	-0.0223875	0.347324
YKL167C	0.004	0.310393	0.015148	2.86646	0.747782	0.00877113	0.0141476
YNR049C	0.056	0.92179	0.000111	2.48972	0.408186	0.0738921	0.0841293
YPL174C	0.03	0.29338	0.015173	1.03231	0.909159	-0.0892278	0.0208152
YGR078C	0.029	0.455164	0.010489	2.49988	0.838242	0.0958743	0.123289
YGL094C	0.01	0.202924	0.020504	0.795877	0.86371	-0.0710809	0.202007
YOL115W	0.004	0.488899	0.003786	1.45025	0.768176	-0.0705633	0.0189234
YCR077C	0.029	0.298757	0.011746	1.15742	0.827512	0.142975	0.000576424
YJL128C	0.01	0.340071	0.028446	1.35376	0.776631	-0.0570455	-0.188088
YGR231C	0.013	0.016997	0.013099	2.10213	0.736673	-0.0445659	-0.0708861
YDR490C	0.044	0.350056	9.9e-05	1.18309	0.854345	0.241251	-0.120907
YMR274C	0.058	0.640908	0.062016	2.05932	0.756699	-0.166452	-0.0562982
YJL204C	0	0.128219	0.027492	1.06082	0.833521	0.0105237	0.17638
YBL027W	0.556	0.759727	0.043804	2.56287	0.517118	-0.0526118	0.183806
YOR216C	0.014	0.876082	0.047783	1.6138	0.714002	-0.153179	0.270728
YKR029C	0.032	0.649013	0.0116	1.19209	0.772919	0.0945723	0.308446
YOL004W	0.002	0.552423	0.000112	0.476503	0.795642	0.169919	0.296992
YOR008C	0.05	0.280362	0.014703	1.9699	0.390564	-0.0193798	-0.0168574
YIL105C	0.021	0.504851	0.006497	1.28372	0.717509	0.0291842	0.22455
YBR077C	0.01	0.050291	0.005579	2.73052	0.825873	-0.0241957	-0.10204
YHR030C	0.014	0.324016	0.016266	1.62153	0.746809	0.184922	-0.120262
YER116C	0.022	0.694335	0.047994	2.21402	0.607395	-0.0877922	-0.198231
YMR165C	0.026	0.498492	0.021676	1.08617	0.718387	0.194348	0.0782365
YDR477W	0.036	0.377811	0.001852	1.36307	0.857351	0.00767679	-0.0342774
YPR032W	0.023	0.035264	0.007252	0.899684	0.819506	0.0734908	0.0297242
YMR183C	0.098	0.512662	0.026604	2.12189	0.637719	-0.191142	0.110825
YLR452C	0.002	0.207644	0.01085	1.26189	0.838786	0.038192	-0.0356306
YPL057C	0.005	0.047415	0.063138	1.83798	0.817968	0.00039892	-0.279392
YDR297W	0.057	0.084477	0.073887	1.9333	0.608517	-0.0292265	-0.129238
YNL087W	0.001	0.089324	0.009991	0.75372	0.78429	-0.293031	0.0892863
YML072C	0.054	0.303949	0.004466	0.498267	0.776428	-0.119328	0.17353
YCR053W	0.252	0.089283	0.020326	1.58903	0.851137	0.159366	-0.168815
YJR066W	0.014	0.022889	0.000536	0.00152123	0.995698	0.0816534	0.33187
YDR372C	0.031	0.139658	0.014174	1.9695	0.908041	-0.240431	-0.0694167
YCR095C	0.044	0.31943	0.013082	1.91113	0.854542	-0.00690498	-0.116375
YLR200W	0.01	0.708933	0.036981	3.0538	0.648184	-0.126489	-0.0791737
YPR024W	0.028	0.163819	0.013907	1.23644	0.801463	-0.0363039	0.101949
YMR074C	0.091	0.631002	0.032565	2.86921	0.634189	-0.0028186	-0.136398
YPL056C	0.052	0.561364	0.018169	3.21282	0.648973	0.140422	-0.0616974
YPL098C	0.028	0.013358	0.007655	3.13467	0.397841	0.109339	-0.209036
YPL183W-A	0.037	0.017949	0.005181	3.27031	0.446901	-0.12321	-0.190307
YPR050C	0.004	0.631943	0.043247	2.92197	0.514671	-0.168014	-0.064281
