# Supplementary material for: Annotating novel genes by integrating synthetic lethals and genomic information
Source: BMC Syst Biol. 2008 Jan 14;2:3. doi: 10.1186/1752-0509-2-3 (PMC2258006; doi:10.1186/1752-0509-2-3)
Supplement: Additional File 17 — List of genes ranked according to the posterior probability for involvement in TOR2 signaling. The xls-file contains all genes used in the mixture modeling approach in the order of their probability of being involved in TOR2 signaling. The genes already known to be involved are marked in yellow and the literature reference is given in the file. The top 18 is marked with a black horizontal line. [file 1752-0509-2-3-S17.xls]

## Sheet: Selected_model_post.csv
Target ORF	Target Gene	Posterior Probability	Reference
YLR089C	ALT1	0.995814
YLR087C	CSF1	0.983846
YJR066W	TOR1	0.981764			genes known to be involved in TOR2 signaling
YNL297C	MON2	0.96144
YOL004W	SIN3	0.943316
YKR029C	SET3	0.91647
YER155C	BEM2	0.750352
YIL105C	SLM1	0.608716	Fadri M, et al. (2005) Mol Biol Cell 16(4):1883-900
YGL094C	PAN2	0.593867
YJL204C	RCY1	0.57719
YGR078C	PAC10	0.517087
YOR216C	RUD3	0.502719
YIL134W	FLX1	0.387506
YDR153C	ENT5	0.380179
YMR165C	SMP2	0.327859
YMR068W	AVO2	0.314213	Jacinto E, et al. (2004) Nat Cell Biol 6(11):1122-8
YML072C	TCB3	0.300396
YJL095W	BCK1	0.295799	Heinisch JJ, et al. (1999) Mol Microbiol 32(4):671-80
YDR414C	ERD1	0.269616
YPL213W	LEA1	0.257449
YIL040W	APQ12	0.237507
YPR024W	YME1	0.222112
YCR077C	PAT1	0.179679
YPR032W	SRO7	0.174727
YPL161C	BEM4	0.155821
YBL027W	RPL19B	0.137508
YPL174C	NIP100	0.106893
YJR075W	HOC1	0.0897524
YDR490C	PKH1	0.0718547
YKL167C	MRP49	0.0695148
YLR452C	SST2	0.0685068
YDR477W	SNF1	0.0652566
YOL115W	PAP2	0.0533192
YMR183C	SSO2	0.0465131
YNL087W	TCB2	0.0441477
YNR049C	MSO1	0.0394171
YPL056C	YPL056C	0.0290276
YHR030C	SLT2	0.0286289	Lee KS, et al. (1993) Mol Cell Biol 13(5):3067-75
YBR023C	CHS3	0.0279732
YDL013W	HEX3	0.0230016
YCR053W	THR4	0.0225064
YPR029C	APL4	0.0200726
YCR095C	YCR095C	0.0184696
YDR245W	MNN10	0.0175842
YBR077C	SLM4	0.0173653
YGR231C	PHB2	0.0143554
YDR372C	VPS74	0.0126231
YNL281W	HCH1	0.0125523
YMR274C	RCE1	0.00972078
YAL013W	DEP1	0.00888428
YLR418C	CDC73	0.00745809
YOR123C	LEO1	0.00725731
YOR008C	SLG1	0.00477226
YLR200W	YKE2	0.00465105
YMR074C	YMR074C	0.00386497
YDR297W	SUR2	0.00315104
YJL128C	PBS2	0.00304922
YNL147W	LSM7	0.00258865
YJL124C	LSM1	0.00254885
YPR050C	YPR050C	0.0020495
YOR125C	CAT5	0.00199752
YPL057C	SUR1	0.00143696
YLR113W	HOG1	0.00124756
YOR298C-A	MBF1	0.000830873
YER116C	SLX8	0.000801767
YBR078W	ECM33	0.000793028
YPL098C	YPL098C	0.000639568
YDR378C	LSM6	0.000374415
YPL183W-A	YPL183W-A	0.000281171
YKL053C-A	MDM35	6.41467e-05
